# Supplementary material for: NOD1 rs2075820 (p.E266K) polymorphism is associated with gastric cancer among individuals infected with cagPAI-positive H. pylori
Source: Biol Res. 2021 Apr 20;54:13. doi: 10.1186/s40659-021-00336-4 (PMC8056668; doi:10.1186/s40659-021-00336-4)
Supplement: Supplementary file 2 — Additional file 2. Association analysis of the studied SNPs. [file 40659_2021_336_MOESM2_ESM.xlsx]

## Sheet: All samples
		No adjusted
		Gastric cancer						Intestinal-type					Diffuse-type
CHR	CHR	SNP	OR	L95	U95	P		OR	L95	U95	P		OR	L95	U95	P
1	1	rs75977922	0.7346	0.5776	0.9343	0.01193		0.6848	0.5093	0.9209	0.01223		0.7999	0.5954	1.075	0.1384
4	4	rs3804099	0.9601	0.7585	1.215	0.7345		1	0.7525	1.33	0.9977		0.9243	0.6913	1.236	0.5956
4	4	rs7656411	0.8089	0.6229	1.051	0.1118		0.817	0.5974	1.117	0.2057		0.7988	0.571	1.117	0.1896
7	7	rs2970498	0.9058	0.7094	1.157	0.4277		0.7902	0.5831	1.071	0.1289		1.064	0.7876	1.437	0.687
7	7	rs2075820	1.286	0.9596	1.724	0.09214		1.52	1.08	2.14	0.01629		1.067	0.7358	1.548	0.732
7	7	rs62447420	0.7924	0.6058	1.036	0.08942		0.7029	0.502	0.9843	0.04014		0.9108	0.655	1.266	0.5785
7	7	rs2709803	1.261	0.9248	1.721	0.1425		1.404	0.9732	2.027	0.06953		1.135	0.7701	1.672	0.5227
9	9	rs2770150	0.8729	0.6753	1.128	0.2995		0.914	0.666	1.254	0.5777		0.8264	0.5973	1.143	0.2496
9	9	rs1554973	1.033	0.7586	1.407	0.8361		1.012	0.6945	1.475	0.9504		1.075	0.7331	1.575	0.7125
9	9	rs7037117	0.9911	0.7609	1.291	0.9473		0.9599	0.6964	1.323	0.8029		1.045	0.7563	1.445	0.7885
9	9	rs913930	0.8981	0.7024	1.148	0.3917		0.8965	0.661	1.216	0.482		0.8857	0.652	1.203	0.4374
16	16	rs7194886	0.7875	0.6208	0.9989	0.04892		0.7465	0.5573	0.9998	0.04983		0.8208	0.6081	1.108	0.197
16	16	rs8057341	0.7469	0.5965	0.9351	0.01091		0.6804	0.5176	0.8944	0.00579		0.8133	0.6145	1.076	0.1483
16	16	rs11647841	0.7629	0.5985	0.9724	0.02881		0.7347	0.5449	0.9906	0.04316		0.7797	0.5744	1.058	0.1105
16	16	rs2066842	0.8769	0.6319	1.217	0.4318		0.7762	0.513	1.174	0.2306		0.9752	0.6496	1.464	0.9034
16	16	rs17313265	0.9296	0.6736	1.283	0.6568		0.8127	0.5401	1.223	0.3196		1.048	0.7052	1.558	0.8163
16	16	rs3135499	0.7464	0.5856	0.9514	0.01815		0.7125	0.5285	0.9605	0.02612		0.7695	0.5664	1.045	0.09379
		Adjusted
		Gastric cancer						Intestinal-type					Diffuse-type
CHR	CHR	SNP	OR	L95	U95	P		OR	L95	U95	P		OR	L95	U95	P
1	1	rs75977922	0.7486	0.5871	0.9544	0.01946		0.6954	0.5159	0.9373	0.01706		0.7486	0.5871	0.9544	0.01946
4	4	rs3804099	0.9809	0.7731	1.245	0.8742		1.034	0.7738	1.382	0.8203		0.9809	0.7731	1.245	0.8742
4	4	rs7656411	0.8304	0.6381	1.081	0.1669		0.8466	0.6168	1.162	0.3028		0.8304	0.6381	1.081	0.1669
7	7	rs2970498	0.9035	0.7065	1.155	0.4185		0.7756	0.5696	1.056	0.1065		0.9035	0.7065	1.155	0.4185
7	7	rs2075820	1.285	0.9577	1.724	0.09463		1.553	1.097	2.198	0.01307		1.285	0.9577	1.724	0.09463
7	7	rs62447420	0.7672	0.5848	1.007	0.05581		0.6712	0.4762	0.9459	0.02273		0.7672	0.5848	1.007	0.05581
7	7	rs2709803	1.253	0.9176	1.71	0.1562		1.414	0.975	2.051	0.06778		1.253	0.9176	1.71	0.1562
9	9	rs2770150	0.8509	0.6564	1.103	0.2227		0.8838	0.6411	1.218	0.4506		0.8509	0.6564	1.103	0.2227
9	9	rs1554973	1.074	0.7853	1.469	0.6551		1.072	0.7313	1.57	0.7227		1.074	0.7853	1.469	0.6551
9	9	rs7037117	1.003	0.7692	1.308	0.9828		0.9889	0.7161	1.366	0.9459		1.003	0.7692	1.308	0.9828
9	9	rs913930	0.8857	0.6917	1.134	0.3357		0.886	0.6508	1.206	0.442		0.8857	0.6917	1.134	0.3357
16	16	rs7194886	0.7993	0.628	1.017	0.06875		0.7532	0.5606	1.012	0.06008		0.7993	0.628	1.017	0.06875
16	16	rs8057341	0.7557	0.6003	0.9513	0.01709		0.6843	0.5174	0.9051	0.007831		0.7557	0.6003	0.9513	0.01709
16	16	rs11647841	0.7684	0.6012	0.982	0.03527		0.727	0.5367	0.9848	0.03951		0.7684	0.6012	0.982	0.03527
16	16	rs2066842	0.9153	0.6568	1.275	0.6009		0.8293	0.5442	1.264	0.3837		0.9153	0.6568	1.275	0.6009
16	16	rs17313265	0.9671	0.6981	1.34	0.8407		0.8617	0.5689	1.305	0.4824		0.9671	0.6981	1.34	0.8407
16	16	rs3135499	0.7525	0.5885	0.9622	0.0234		0.715	0.5286	0.9671	0.02947		0.7525	0.5885	0.9622	0.0234
		L95: Lower 95% confidence interval for OR
		U95: Upper 95% confidence interval for OR
		CHR: Chromosome
		P<2.9E-03 was considered statistically significant

## Sheet: H.pylori-positive
	No adjusted
	Gastric cancer						Intestinal-type					Diffuse-type
CHR	SNP	OR	L95	U95	P		OR	L95	U95	P		OR	L95	U95	P
1	rs75977922	0.7151	0.4706	1.086	0.1161		0.619	0.3629	1.056	0.07821		0.8181	0.4959	1.35	0.4318
4	rs3804099	0.7973	0.5347	1.189	0.2664		0.7628	0.4606	1.263	0.2928		0.8321	0.516	1.342	0.4508
4	rs7656411	0.8372	0.5376	1.304	0.4316		0.8407	0.4895	1.444	0.5295		0.8338	0.48	1.448	0.5186
7	rs2970498	0.9328	0.6115	1.423	0.7468		0.9347	0.5449	1.603	0.8062		0.9284	0.5577	1.545	0.7752
7	rs2075820	1.875	1.084	3.244	0.02459		2.693	1.414	5.13	0.002591		1.259	0.6304	2.515	0.5138
7	rs62447420	0.8331	0.5318	1.305	0.4253		0.8501	0.4825	1.498	0.5741		0.8163	0.4735	1.407	0.465
7	rs2709803	1.721	0.9861	3.002	0.05603		2.247	1.145	4.407	0.01852		1.339	0.6882	2.604	0.3902
9	rs2770150	0.8906	0.5837	1.359	0.5909		0.821	0.4773	1.412	0.4761		0.9538	0.5752	1.581	0.8544
9	rs1554973	1.203	0.705	2.052	0.498		1.341	0.7222	2.49	0.3528		1.059	0.534	2.1	0.8696
9	rs7037117	0.8931	0.5602	1.424	0.6347		0.8738	0.4968	1.537	0.6397		0.9156	0.5145	1.629	0.7642
9	rs913930	0.8831	0.5922	1.317	0.5419		0.867	0.5253	1.431	0.5765		0.8954	0.5493	1.46	0.6576
16	rs7194886	0.7781	0.5107	1.185	0.2427		0.5819	0.3323	1.019	0.05817		0.9948	0.5981	1.655	0.9839
16	rs8057341	0.6749	0.4553	1	0.05027		0.5436	0.3325	0.8888	0.01509		0.8378	0.5199	1.35	0.4674
16	rs11647841	0.7513	0.4965	1.137	0.1759		0.4877	0.2741	0.868	0.01464		1.06	0.6439	1.744	0.8193
16	rs2066842	0.5553	0.2965	1.04	0.06621		0.7489	0.3591	1.562	0.4405		0.3741	0.1539	0.9097	0.03011
16	rs17313265	0.5884	0.3166	1.093	0.09348		0.7489	0.3591	1.562	0.4405		0.4349	0.186	1.017	0.05461
16	rs3135499	0.7194	0.4752	1.089	0.1194		0.5223	0.3011	0.9061	0.02083		0.9499	0.576	1.566	0.8402
	Adjusted
	Gastric cancer						Intestinal-type					Diffuse-type
CHR	SNP	OR	L95	U95	P		OR	L95	U95	P		OR	L95	U95	P
1	rs75977922	0.7485	0.4816	1.163	0.1979		0.6771	0.3874	1.184	0.1711		0.839	0.5008	1.406	0.5049
4	rs3804099	0.8323	0.5469	1.267	0.3918		0.834	0.4779	1.456	0.5229		0.8668	0.5322	1.412	0.5656
4	rs7656411	0.8621	0.5406	1.375	0.5332		0.8568	0.4763	1.541	0.606		0.874	0.4955	1.542	0.6419
7	rs2970498	0.9058	0.5796	1.416	0.664		0.919	0.5105	1.654	0.7783		0.8888	0.5251	1.504	0.6607
7	rs2075820	1.702	0.9649	3.004	0.06625		2.501	1.262	4.955	0.008609		1.231	0.6107	2.481	0.5613
7	rs62447420	0.778	0.4821	1.255	0.3037		0.8951	0.4782	1.675	0.729		0.7358	0.4164	1.3	0.2909
7	rs2709803	1.523	0.8519	2.724	0.1558		1.973	0.9594	4.059	0.06469		1.3	0.6623	2.552	0.4456
9	rs2770150	0.8787	0.5646	1.368	0.5669		0.7433	0.4184	1.32	0.3116		0.9671	0.5751	1.626	0.8997
9	rs1554973	1.201	0.6745	2.137	0.5343		1.435	0.7231	2.849	0.3017		1.007	0.4889	2.072	0.9859
9	rs7037117	0.8354	0.5131	1.36	0.4695		0.9047	0.4996	1.638	0.7409		0.8748	0.4872	1.571	0.6544
9	rs913930	0.8782	0.5793	1.331	0.5407		0.8422	0.4954	1.432	0.5258		0.9025	0.5473	1.488	0.6878
16	rs7194886	0.7956	0.5115	1.238	0.3105		0.5371	0.2914	0.9899	0.04631		1.005	0.5943	1.699	0.9858
16	rs8057341	0.6691	0.4354	1.028	0.06677		0.546	0.3193	0.9335	0.02701		0.7917	0.4742	1.322	0.3717
16	rs11647841	0.7883	0.5109	1.216	0.2823		0.4682	0.252	0.8701	0.01639		1.072	0.6416	1.792	0.79
16	rs2066842	0.5383	0.2765	1.048	0.0684		0.818	0.3714	1.802	0.6181		0.327	0.1287	0.8307	0.01877
16	rs17313265	0.5841	0.3028	1.127	0.1086		0.818	0.3714	1.802	0.6181		0.3921	0.1614	0.9526	0.03871
16	rs3135499	0.7483	0.4844	1.156	0.1915		0.5181	0.287	0.9351	0.02905		0.9484	0.566	1.589	0.8406
	L95: Lower 95% confidence interval for OR
	U95: Upper 95% confidence interval for OR
	CHR: Chromosome
	P<2.9E-03 was considered statistically significant

## Sheet: cagPAI-positive
	No adjusted
	Gastric cancer						Intestinal-type					Diffuse-type
CHR	SNP	OR	L95	U95	P		OR	L95	U95	P		OR	L95	U95	P
1	rs75977922	1.013	0.5681	1.806	0.9656		0.9202	0.4745	1.785	0.8056		1.11	0.5737	2.147	0.7572
4	rs3804099	1.063	0.6153	1.838	0.8258		0.9783	0.5108	1.874	0.9471		1.145	0.6166	2.127	0.6679
4	rs7656411	1.307	0.6821	2.506	0.4195		1.336	0.6538	2.73	0.4269		1.288	0.5873	2.825	0.5275
7	rs2970498	0.7297	0.4274	1.246	0.2484		0.7567	0.3995	1.434	0.3925		0.702	0.3793	1.299	0.26
7	rs2075820	4.897	1.795	13.36	0.001923		7.157	2.401	21.33	0.0004121		3.385	1.134	10.1	0.02888
7	rs62447420	0.5993	0.3352	1.072	0.08423		0.6313	0.3132	1.273	0.1984		0.5625	0.2849	1.111	0.09734
7	rs2709803	3.696	1.437	9.505	0.006684		5.094	1.774	14.63	0.002492		2.786	1.028	7.55	0.04398
9	rs2770150	0.8864	0.511	1.537	0.6677		0.8759	0.459	1.671	0.6877		0.8989	0.4822	1.676	0.7374
9	rs1554973	0.9469	0.4753	1.886	0.8767		1.025	0.4805	2.186	0.9492		0.8674	0.3806	1.977	0.7351
9	rs7037117	0.76	0.4142	1.394	0.3754		0.7167	0.3591	1.431	0.3449		0.8195	0.4069	1.65	0.5773
9	rs913930	0.8469	0.4959	1.446	0.5428		0.8496	0.4598	1.57	0.6027		0.8385	0.4422	1.59	0.5896
16	rs7194886	0.6835	0.3955	1.181	0.1728		0.5259	0.2659	1.04	0.06477		0.8467	0.4506	1.591	0.605
16	rs8057341	0.5078	0.2911	0.8857	0.01696		0.4215	0.2174	0.8169	0.0105		0.5843	0.3022	1.13	0.1103
16	rs11647841	0.5533	0.3181	0.9625	0.03614		0.3818	0.1848	0.7889	0.009311		0.7165	0.3766	1.363	0.3097
16	rs2066842	0.728	0.3183	1.665	0.4521		0.9189	0.3626	2.329	0.8584		0.5359	0.1861	1.544	0.2478
16	rs17313265	0.7767	0.3416	1.766	0.5467		0.9189	0.3626	2.329	0.8584		0.629	0.2254	1.755	0.3759
16	rs3135499	0.5016	0.2845	0.8842	0.01706		0.3997	0.1981	0.8065	0.01045		0.5975	0.3079	1.16	0.128
	Adjusted
	Gastric cancer						Intestinal-type					Diffuse-type
CHR	SNP	OR	L95	U95	P		OR	L95	U95	P		OR	L95	U95	P
1	rs75977922	0.929	0.51	1.692	0.8098		0.8905	0.4476	1.772	0.7412		0.9987	0.5042	1.978	0.997
4	rs3804099	1.071	0.5974	1.921	0.8174		0.9916	0.4948	1.987	0.981		1.14	0.6014	2.161	0.6879
4	rs7656411	1.181	0.6003	2.324	0.6296		1.214	0.564	2.612	0.6204		1.145	0.5058	2.59	0.7459
7	rs2970498	0.7452	0.4148	1.339	0.325		0.7183	0.3466	1.489	0.3735		0.7017	0.3581	1.375	0.3022
7	rs2075820	4.322	1.571	11.89	0.004589		6.765	2.177	21.02	0.0009494		3.195	1.055	9.67	0.03984
7	rs62447420	0.604	0.3188	1.145	0.1221		0.6441	0.289	1.436	0.282		0.5407	0.2524	1.158	0.1136
7	rs2709803	3.186	1.218	8.334	0.01816		4.498	1.485	13.62	0.007815		2.562	0.9317	7.043	0.06833
9	rs2770150	0.8531	0.4817	1.511	0.5857		0.7823	0.3951	1.549	0.481		0.8895	0.4679	1.691	0.721
9	rs1554973	0.9334	0.4349	2.003	0.8597		0.9905	0.4168	2.354	0.9827		0.8526	0.35	2.077	0.7256
9	rs7037117	0.7327	0.3879	1.384	0.3377		0.7186	0.3497	1.477	0.3685		0.8481	0.4138	1.738	0.6527
9	rs913930	0.8821	0.51	1.526	0.6536		0.8299	0.4371	1.576	0.5688		0.897	0.4683	1.718	0.743
16	rs7194886	0.6241	0.3503	1.112	0.1097		0.5039	0.2445	1.038	0.06322		0.7288	0.3733	1.423	0.3542
16	rs8057341	0.4707	0.2565	0.864	0.01502		0.4779	0.2368	0.9642	0.03923		0.4901	0.2391	1.004	0.05142
16	rs11647841	0.512	0.284	0.9229	0.02596		0.3977	0.1866	0.8477	0.01694		0.6186	0.3125	1.225	0.1681
16	rs2066842	0.8671	0.3536	2.126	0.7553		1.251	0.4526	3.46	0.6655		0.5861	0.1921	1.788	0.3478
16	rs17313265	0.9507	0.3882	2.328	0.9119		1.251	0.4526	3.46	0.6655		0.7067	0.2395	2.085	0.5294
16	rs3135499	0.4384	0.2374	0.8097	0.008426		0.4095	0.1951	0.8598	0.01831		0.4872	0.239	0.9931	0.0478
	L95: Lower 95% confidence interval for OR
	U95: Upper 95% confidence interval for OR
	CHR: Chromosome
	P<2.9E-03 was considered statistically significant
